# Supplementary material for: GSPE Pre-Treatment Exerts Long-Lasting Preventive Effects against Aging-Induced Changes in the Colonic Enterohormone Profile of Female Rats
Source: Int J Mol Sci. 2023 Apr 25;24(9):7807. doi: 10.3390/ijms24097807 (PMC10177949; doi:10.3390/ijms24097807)
Supplement: Supplementary file 1 [file ijms-24-07807-s001.zip]

Archive with 1 entries (1 files):
- ijms-2354513-supplementary.pdf
